# Supplementary material for: Effect of interaction between occupational stress and polymorphisms of MTHFR gene and SELE gene on hypertension
Source: PeerJ. 2022 Feb 16;10:e12914. doi: 10.7717/peerj.12914 (PMC8858580; doi:10.7717/peerj.12914)
Supplement: Supplemental Information 1 [file peerj-10-12914-s001.xlsx]

## Sheet: Data
Gender	Age	Educational level	Working age	Shift work	Professional title	Marital status	Smoking	Drinking alcohol	Income	BMI	BMI1	Ethnic group	Occupational stress	A1298C1	A561C1	G98T1	C677T1	A1298C2	A561C2	G98T2	C677T2	A561C interaction	C677T interaction	G98T interaction	A1298C interaction
2	2	1	2	2	2	3	0	1	1	23.95	2	1	2	AC	AA	GG	TT	1	0	0	2	0	1	0	1
1	3	1	2	1	1	2	0	0	1	26.18	3	2	2	AC	AA	GG	CC	1	0	0	0	0	0	0	1
1	2	1	2	2	2	2	1	1	2	32.28	3	2	2	AC	AA	GG	CT	1	0	0	1	0	1	0	1
1	3	2	2	2	2	2	1	1	2	27.46	3	1	2	AA	AA	GT	CT	0	0	1	1	0	1	1	0
2	3	2	1	1	2	2	0	1	1	26.67	3	1	1	AA	AC	GG	CT	0	1	0	1	1	1	0	0
1	3	1	1	2	1	2	1	1	1	27.46	3	1	1	AC	CC	GG	CT	1	2	0	1	1	1	0	1
1	3	2	2	1	2	2	1	1	1	26.93	3	1	2	CC	AA	GG	CT	2	0	0	1	0	1	0	1
2	2	2	2	2	1	2	0	0	2	25	3	1	0	AA	AC	GT	CC	0	1	1	0	1	0	1	0
1	2	1	1	2	2	1	1	1	1	29.98	3	1	0	CC	AA	GG	TT	2	0	0	2	0	1	0	1
2	2	2	2	2	2	2	1	1	1	29.07	3	1	2	CC	AA	GG	CC	2	0	0	0	0	0	0	1
1	3	2	2	2	1	2	0	1	1	23.03	2	1	1	AA	CC	GG	CT	0	2	0	1	1	1	0	0
1	3	2	1	2	2	1	1	1	1	27.99	3	1	1	AA	AA	GG	CC	0	0	0	0	0	0	0	0
2	3	1	2	2	1	2	1	1	2	26.04	3	1	2	CC	AA	TT	CC	2	0	2	0	0	0	1	1
1	3	2	2	2	2	2	0	1	1	28.4	3	1	0	AA	AA	GG	CT	0	0	0	1	0	1	0	0
1	2	1	2	2	2	2	1	1	1	31.92	3	1	2	CC	AA	GG	CT	2	0	0	1	0	1	0	1
1	2	2	2	2	2	2	0	0	1	22.86	2	1	1	CC	CC	GG	CT	2	2	0	1	1	1	0	1
2	3	1	2	2	2	3	1	1	1	22.76	2	1	2	CC	AC	TT	CC	2	1	2	0	1	0	1	1
1	2	1	2	2	2	2	1	1	1	33.14	3	2	1	AA	AA	GG	CT	0	0	0	1	0	1	0	0
1	3	1	1	1	1	2	1	1	1	28.41	3	1	2	AC	AC	GG	CT	1	1	0	1	1	1	0	1
1	3	1	2	2	2	2	1	1	1	27.78	3	1	2	CC	AC	GG	CC	2	1	0	0	1	0	0	1
2	2	2	1	2	2	3	1	1	2	25.78	3	2	1	AA	AA	TT	CT	0	0	2	1	0	1	1	0
2	3	1	2	2	2	3	0	0	1	20.55	2	2	0	AA	AA	GG	CC	0	0	0	0	0	0	0	0
2	3	1	2	2	1	2	1	1	2	29.97	3	2	1	CC	AC	GG	CT	2	1	0	1	1	1	0	1
2	2	2	1	2	2	2	0	1	1	24.46	3	2	2	CC	AC	GT	CC	2	1	1	0	1	0	1	1
2	3	1	2	2	2	2	1	1	2	30.46	3	2	2	CC	CC	GG	TT	2	2	0	2	1	1	0	1
1	3	1	2	1	1	2	1	0	2	26.73	3	1	1	AC	AA	GG	CT	1	0	0	1	0	1	0	1
1	3	1	1	2	2	2	1	1	2	20.28	2	1	2	AC	AA	TT	CT	1	0	2	1	0	1	1	1
1	3	1	2	1	2	3	1	1	2	30.86	3	1	2	CC	CC	GG	TT	2	2	0	2	1	1	0	1
2	3	2	1	1	2	2	1	0	1	25.46	3	2	2	CC	CC	GT	CC	2	2	1	0	1	0	1	1
1	3	1	2	2	1	3	1	1	1	30.07	3	1	2	CC	AC	GG	CT	2	1	0	1	1	1	0	1
2	3	1	1	1	1	1	1	1	1	30.22	3	1	2	AC	AA	GG	TT	1	0	0	2	0	1	0	1
2	2	2	2	1	1	2	0	0	1	29.03	3	2	2	CC	AA	TT	CC	2	0	2	0	0	0	1	1
1	2	1	1	2	1	2	1	1	2	27.04	3	1	1	CC	AC	GG	CT	2	1	0	1	1	1	0	1
1	2	2	2	2	2	2	1	1	1	31.52	3	1	2	CC	AA	GG	CC	2	0	0	0	0	0	0	1
1	3	1	1	1	1	2	1	1	1	26.89	3	1	1	AA	AA	TT	CT	0	0	2	1	0	1	1	0
2	3	2	2	2	2	1	1	1	1	29.74	3	1	1	AA	AC	GG	CT	0	1	0	1	1	1	0	0
1	3	1	1	1	2	2	1	1	2	26.15	3	1	2	CC	CC	GT	CC	2	2	1	0	1	0	1	1
1	2	2	1	2	2	2	1	1	1	26.45	3	1	2	AC	CC	GG	CC	1	2	0	0	1	0	0	1
2	2	2	2	2	2	2	1	0	2	28.34	3	1	2	CC	AA	TT	CC	2	0	2	0	0	0	1	1
2	2	1	1	2	2	2	1	1	2	21.56	2	1	0	AA	AC	GT	CT	0	1	1	1	1	1	1	0
2	3	1	2	2	2	2	0	0	1	24.14	3	1	2	AC	AA	GT	CC	1	0	1	0	0	0	1	1
1	2	2	2	2	2	2	1	1	1	32.1	3	1	1	AA	AA	GT	CT	0	0	1	1	0	1	1	0
2	3	1	1	2	2	2	1	1	1	31.2	3	2	1	AA	AA	GG	CT	0	0	0	1	0	1	0	0
1	3	1	1	2	1	2	0	1	2	24.8	3	1	1	CC	AA	GT	CT	2	0	1	1	0	1	1	1
1	3	2	1	2	1	2	1	1	2	24.91	3	1	1	AA	AA	GT	CC	0	0	1	0	0	0	1	0
2	3	1	2	2	2	2	1	0	1	28.04	3	1	2	CC	AA	GG	CC	2	0	0	0	0	0	0	1
1	2	1	2	2	2	2	1	1	2	29.68	3	1	2	AC	CC	GT	CC	1	2	1	0	1	0	1	1
1	2	1	1	2	2	2	1	1	1	27.66	3	2	2	AC	AA	GT	TT	1	0	1	2	0	1	1	1
1	2	1	2	2	2	2	1	1	2	22.66	2	1	1	AA	AC	GT	TT	0	1	1	2	1	1	1	0
1	2	2	1	2	2	2	1	1	1	26.83	3	2	1	CC	AC	GT	CC	2	1	1	0	1	0	1	1
1	3	1	2	1	2	2	1	1	1	25.95	3	1	1	AA	AC	GT	CC	0	1	1	0	1	0	1	0
2	3	1	1	2	2	2	0	1	1	24.77	3	1	1	AC	AA	GT	TT	1	0	1	2	0	1	1	1
2	3	2	2	1	1	2	1	1	1	22.66	2	1	1	AC	AA	GG	CT	1	0	0	1	0	1	0	1
2	3	1	1	2	2	2	1	0	1	22.27	2	1	1	AA	AA	GT	CC	0	0	1	0	0	0	1	0
1	3	1	1	2	2	3	1	0	1	25.1	3	1	0	AA	AC	TT	CC	0	1	2	0	1	0	1	0
1	3	2	2	1	1	2	1	1	1	25.26	3	1	1	AC	AA	GT	CT	1	0	1	1	0	1	1	1
1	2	1	2	2	2	2	1	1	1	26.12	3	1	2	AC	AA	GT	CC	1	0	1	0	0	0	1	1
1	3	1	2	2	2	2	1	1	2	28.37	3	2	2	AC	AC	TT	CC	1	1	2	0	1	0	1	1
1	3	2	2	2	2	2	1	1	2	26.18	3	1	2	AC	AA	GT	CT	1	0	1	1	0	1	1	1
1	2	1	1	2	2	2	1	1	1	32.56	3	2	1	AA	AA	GT	CT	0	0	1	1	0	1	1	0
2	3	2	2	2	2	2	0	0	2	24.61	3	1	2	AC	AC	TT	TT	1	1	2	2	1	1	1	1
2	2	2	1	2	2	2	0	0	1	31.14	3	2	2	CC	AA	GT	CT	2	0	1	1	0	1	1	1
2	3	1	1	2	2	2	0	0	1	29.38	3	2	2	AC	AA	GG	TT	1	0	0	2	0	1	0	1
1	3	1	2	2	1	2	1	1	1	26.12	3	1	2	AC	AC	GT	TT	1	1	1	2	1	1	1	1
1	3	2	1	1	2	2	0	0	1	27.08	3	1	2	AC	AA	GG	CT	1	0	0	1	0	1	0	1
1	3	1	2	2	2	2	1	1	2	24.22	3	1	1	AA	AA	GT	CT	0	0	1	1	0	1	1	0
1	3	1	2	1	1	2	1	1	1	26.89	3	1	2	AC	AA	GG	TT	1	0	0	2	0	1	0	1
1	3	1	2	1	2	2	1	1	1	30.42	3	1	2	AC	AA	GG	CT	1	0	0	1	0	1	0	1
2	2	2	1	2	2	2	1	1	1	21.56	2	1	1	CC	AC	GG	CT	2	1	0	1	1	1	0	1
1	2	2	1	1	1	3	1	1	2	20.91	2	1	1	AA	AC	GG	CT	0	1	0	1	1	1	0	0
2	3	2	2	2	1	3	1	0	2	20.55	2	2	2	AA	AC	GG	CT	0	1	0	1	1	1	0	0
1	3	2	2	1	2	2	1	1	1	22.6	2	1	2	AC	AA	GG	CC	1	0	0	0	0	0	0	1
1	3	2	2	1	2	2	1	1	1	24.91	3	1	2	AC	AA	GG	CC	1	0	0	0	0	0	0	1
2	3	1	2	2	2	2	1	0	1	35.56	3	2	1	CC	AC	GG	CT	2	1	0	1	1	1	0	1
1	2	1	1	1	2	2	1	1	1	31.56	3	1	1	AA	AA	GG	CT	0	0	0	1	0	1	0	0
1	3	2	2	2	2	3	0	1	1	25.8	3	1	1	AC	AA	GG	CC	1	0	0	0	0	0	0	1
1	2	2	2	2	2	2	0	1	1	22.84	2	1	2	CC	AA	GT	CT	2	0	1	1	0	1	1	1
1	3	1	2	2	1	2	1	1	1	30.08	3	2	1	AC	AA	GG	CC	1	0	0	0	0	0	0	1
1	3	1	2	2	2	3	1	1	1	30.32	3	1	1	AC	AA	GT	CC	1	0	1	0	0	0	1	1
2	3	1	2	2	1	2	0	0	1	24.65	3	1	1	AC	AC	GT	CT	1	1	1	1	1	1	1	1
1	2	1	2	2	2	2	1	1	1	21.22	2	1	2	AC	AA	GT	TT	1	0	1	2	0	1	1	1
2	3	2	2	2	2	3	1	0	1	20.08	2	1	2	AC	AC	GG	CT	1	1	0	1	1	1	0	1
2	3	1	1	1	2	2	0	0	1	27.34	3	1	1	AC	AC	GT	CT	1	1	1	1	1	1	1	1
1	3	1	2	2	2	2	1	0	1	28.65	3	2	1	AA	AA	GG	CT	0	0	0	1	0	1	0	0
1	3	2	1	2	2	2	0	0	1	20.9	2	1	2	AC	AC	GG	CT	1	1	0	1	1	1	0	1
1	2	1	2	2	1	1	1	1	1	25.21	3	1	2	AC	AA	GT	CC	1	0	1	0	0	0	1	1
1	3	1	2	2	1	2	1	1	1	23.78	2	1	2	CC	AC	GG	CC	2	1	0	0	1	0	0	1
1	3	1	1	2	2	2	1	1	1	23.88	2	1	2	AC	AA	GG	TT	1	0	0	2	0	1	0	1
1	2	1	1	2	2	2	1	1	1	26.23	3	1	2	AC	AA	GT	CT	1	0	1	1	0	1	1	1
1	3	1	2	2	2	2	1	1	1	28.41	3	1	2	CC	AA	GG	TT	2	0	0	2	0	1	0	1
1	3	1	1	1	2	2	1	1	1	29.04	3	2	1	AC	AA	GG	CT	1	0	0	1	0	1	0	1
1	2	2	2	1	1	2	1	0	1	27.34	3	2	2	AC	AA	GG	CT	1	0	0	1	0	1	0	1
2	3	1	1	2	2	2	0	0	2	20.7	2	1	1	AA	AC	GT	CT	0	1	1	1	1	1	1	0
1	3	2	2	1	2	2	1	1	2	25.99	3	1	2	AC	AA	GG	TT	1	0	0	2	0	1	0	1
2	2	2	2	1	1	2	0	0	2	26.71	3	1	2	CC	AA	GG	CC	2	0	0	0	0	0	0	1
1	3	1	2	2	2	2	1	0	2	31.14	3	2	2	AA	AA	GG	TT	0	0	0	2	0	1	0	0
2	3	2	2	2	2	2	0	1	2	24.75	3	1	2	AA	AC	GT	CC	0	1	1	0	1	0	1	0
2	2	2	2	2	2	2	1	1	2	23.44	2	1	2	AC	AC	GG	CT	1	1	0	1	1	1	0	1
1	3	1	2	2	2	2	1	1	1	29.68	3	1	2	CC	AC	GT	CC	2	1	1	0	1	0	1	1
1	2	1	1	2	2	2	1	1	1	31.89	3	1	2	AC	AC	GT	TT	1	1	1	2	1	1	1	1
2	3	1	2	2	2	2	1	0	1	23.42	2	1	1	CC	AA	GG	CT	2	0	0	1	0	1	0	1
1	2	1	2	2	2	2	1	0	1	27.89	3	2	2	AC	AC	GT	TT	1	1	1	2	1	1	1	1
2	3	1	2	2	2	3	0	0	1	21.78	2	1	1	AA	AA	GT	CT	0	0	1	1	0	1	1	0
1	3	1	1	2	2	2	1	1	2	21.3	2	1	2	AC	AA	GG	CT	1	0	0	1	0	1	0	1
2	3	1	2	2	1	2	1	0	1	27.56	3	1	2	AC	AC	GT	TT	1	1	1	2	1	1	1	1
1	3	2	2	2	1	2	1	1	1	25.61	3	1	2	AC	AA	GG	CT	1	0	0	1	0	1	0	1
1	2	1	2	2	2	2	1	1	1	24.49	3	1	2	AC	AC	GT	CC	1	1	1	0	1	0	1	1
1	3	1	2	2	2	2	0	1	1	29.39	3	2	2	CC	AC	GG	CC	2	1	0	0	1	0	0	1
2	3	1	2	2	1	3	0	0	2	20.55	2	1	2	AA	AA	GT	CC	0	0	1	0	0	0	1	0
1	3	1	2	1	1	2	0	1	1	25.54	3	1	2	AC	AC	GG	CT	1	1	0	1	1	1	0	1
1	3	1	2	1	2	2	0	1	1	23.71	2	1	2	AA	AC	GG	TT	0	1	0	2	1	1	0	0
1	2	2	2	2	1	3	1	1	2	21.45	2	1	2	AC	AA	GG	TT	1	0	0	2	0	1	0	1
2	2	1	2	1	1	2	0	1	1	26.67	3	1	2	AC	AC	GG	TT	1	1	0	2	1	1	0	1
1	3	1	1	1	2	2	1	1	1	23.88	2	1	1	AA	AA	GT	CC	0	0	1	0	0	0	1	0
1	1	2	2	2	2	1	1	1	1	38.74	3	1	2	AC	AA	GG	TT	1	0	0	2	0	1	0	1
1	3	1	2	2	2	2	1	1	1	27.68	3	1	2	AC	AC	GG	TT	1	1	0	2	1	1	0	1
2	3	2	1	2	2	1	0	1	1	38.21	3	2	1	AC	AA	GT	CT	1	0	1	1	0	1	1	1
2	2	2	2	2	2	2	1	1	2	21.23	2	1	2	AC	AA	GG	TT	1	0	0	2	0	1	0	1
2	3	1	1	2	2	2	1	1	1	23.44	2	1	1	AC	AA	GT	CT	1	0	1	1	0	1	1	1
1	3	2	2	1	2	2	1	1	1	20.78	2	1	2	AA	AC	GG	CT	0	1	0	1	1	1	0	0
1	2	1	2	1	2	2	1	1	1	26.7	3	1	2	AC	AA	GG	CT	1	0	0	1	0	1	0	1
2	2	1	2	2	2	2	1	1	1	29.97	3	2	2	AC	AA	GT	CC	1	0	1	0	0	0	1	1
1	3	1	1	1	2	3	1	1	1	28.08	3	1	1	AC	AA	GG	CT	1	0	0	1	0	1	0	1
1	2	2	2	2	1	3	1	1	1	25.61	3	1	1	AC	AA	GG	CC	1	0	0	0	0	0	0	1
2	2	2	1	2	2	2	1	1	1	22.04	2	1	2	AC	AA	GT	CC	1	0	1	0	0	0	1	1
2	2	1	2	2	1	2	0	1	2	30.12	3	1	2	CC	AA	GG	TT	2	0	0	2	0	1	0	1
1	2	1	2	2	2	2	1	1	1	26.31	3	1	2	AA	AC	GT	TT	0	1	1	2	1	1	1	0
1	2	2	2	1	2	2	1	1	2	32.85	3	1	2	AC	AA	GG	CC	1	0	0	0	0	0	0	1
2	2	2	1	1	1	2	1	1	1	21.26	2	1	1	AC	AA	GT	TT	1	0	1	2	0	1	1	1
2	2	2	2	1	1	3	1	1	1	28.26	3	1	2	AC	AA	GG	CT	1	0	0	1	0	1	0	1
1	2	1	2	1	1	2	1	1	1	28.68	3	1	2	AC	AA	GG	TT	1	0	0	2	0	1	0	1
1	3	1	2	2	2	2	1	1	1	28.7	3	1	2	CC	AA	GG	TT	2	0	0	2	0	1	0	1
2	3	2	2	2	2	2	0	1	2	21.67	2	1	2	AC	AA	GG	CT	1	0	0	1	0	1	0	1
1	2	2	1	2	1	2	1	1	1	27.7	3	1	2	AC	AA	GG	CT	1	0	0	1	0	1	0	1
1	3	1	2	2	1	2	1	1	1	29.75	3	1	1	AC	AA	GT	CT	1	0	1	1	0	1	1	1
2	3	1	2	2	2	2	0	0	1	29.59	3	2	1	AA	AA	GG	CC	0	0	0	0	0	0	0	0
1	2	2	2	2	1	2	1	1	2	31.99	3	1	2	AC	AA	GT	CT	1	0	1	1	0	1	1	1
1	3	1	2	2	2	2	1	1	1	27.76	3	2	2	CC	AA	GT	CC	2	0	1	0	0	0	1	1
1	3	2	1	1	2	2	1	1	2	29.05	3	1	0	AA	AA	GT	CC	0	0	1	0	0	0	1	0
1	3	1	2	2	2	2	1	1	2	24.8	3	2	2	AC	AA	GG	CT	1	0	0	1	0	1	0	1
1	3	2	1	2	2	2	1	1	1	26.7	3	1	2	AC	AA	GT	CT	1	0	1	1	0	1	1	1
1	3	2	2	1	2	2	0	1	1	24.91	3	1	2	AC	AA	GG	CC	1	0	0	0	0	0	0	1
1	2	1	2	1	2	2	1	1	2	33.02	3	1	2	CC	AC	GT	TT	2	1	1	2	1	1	1	1
1	3	1	1	2	2	3	1	1	1	23.18	2	1	2	AC	AA	GT	CC	1	0	1	0	0	0	1	1
1	3	1	2	1	2	2	1	1	1	33.2	3	1	1	AC	AA	GG	CT	1	0	0	1	0	1	0	1
1	3	1	2	2	1	2	0	1	1	29.86	3	1	1	CC	AA	GT	CT	2	0	1	1	0	1	1	1
2	3	2	1	1	2	3	1	1	1	22.58	2	1	2	CC	AA	GG	TT	2	0	0	2	0	1	0	1
1	2	2	1	1	1	1	1	1	2	26.99	3	1	1	AC	AA	GG	CT	1	0	0	1	0	1	0	1
1	3	1	2	1	2	2	1	1	1	23.38	2	1	1	AC	AA	GG	CT	1	0	0	1	0	1	0	1
1	3	1	1	2	2	2	1	1	2	31.01	3	1	2	AC	AA	GT	CC	1	0	1	0	0	0	1	1
2	3	1	2	1	2	2	0	0	1	25.97	3	2	1	AA	AA	GG	CC	0	0	0	0	0	0	0	0
1	3	1	2	1	2	2	0	1	1	20.07	2	1	2	CC	AA	GT	CT	2	0	1	1	0	1	1	1
1	3	1	2	2	2	3	1	1	2	23.04	2	1	2	AC	AA	GG	TT	1	0	0	2	0	1	0	1
2	2	2	2	1	2	2	0	1	1	20.81	2	1	0	AC	AA	GT	CT	1	0	1	1	0	1	1	1
2	2	1	2	2	2	2	0	1	1	30.1	3	2	2	CC	AA	GG	CT	2	0	0	1	0	1	0	1
2	3	1	2	2	2	3	0	1	1	20.96	2	2	1	AC	AC	GT	CC	1	1	1	0	1	0	1	1
1	3	2	2	2	1	2	0	1	2	21.38	2	1	1	AC	AC	GG	CT	1	1	0	1	1	1	0	1
1	3	2	1	1	2	2	0	1	1	26.14	3	1	0	CC	AC	GG	CC	2	1	0	0	1	0	0	1
2	3	2	2	1	2	2	0	0	2	19.72	2	1	1	AC	AC	GT	CT	1	1	1	1	1	1	1	1
1	3	1	2	2	2	2	1	1	2	25.39	3	1	1	AC	AA	GT	CC	1	0	1	0	0	0	1	1
1	2	2	1	2	2	2	1	1	1	30.46	3	2	2	CC	AA	GG	CT	2	0	0	1	0	1	0	1
2	2	2	2	2	2	2	0	0	1	20.7	2	1	1	CC	AC	GT	CC	2	1	1	0	1	0	1	1
2	2	2	1	2	2	2	0	1	2	23.05	2	1	1	AC	AC	GG	CC	1	1	0	0	1	0	0	1
1	2	2	2	2	2	2	1	1	2	26.58	3	1	2	AA	AA	GT	CT	0	0	1	1	0	1	1	0
2	2	2	2	2	2	2	0	0	2	22.58	2	1	2	AA	AA	GG	CT	0	0	0	1	0	1	0	0
1	2	2	1	1	2	2	1	1	2	24.34	3	1	0	CC	AC	GG	CC	2	1	0	0	1	0	0	1
2	3	1	2	2	1	2	0	1	1	21.23	2	1	0	AA	AC	GT	CT	0	1	1	1	1	1	1	0
2	2	2	2	1	1	2	0	1	1	20.7	2	1	2	AA	AA	GG	CT	0	0	0	1	0	1	0	0
1	3	1	1	2	2	2	1	1	1	25.1	3	1	2	AA	AA	GG	CC	0	0	0	0	0	0	0	0
1	1	2	2	2	2	2	1	0	2	24.49	3	1	2	AC	AC	GT	CC	1	1	1	0	1	0	1	1
2	3	2	2	2	2	2	0	0	1	29.05	3	1	1	CC	AA	GG	TT	2	0	0	2	0	1	0	1
1	3	1	1	2	1	2	1	1	1	23.66	2	1	1	CC	AC	GG	CC	2	1	0	0	1	0	0	1
1	2	2	1	2	2	2	1	1	2	22.49	2	1	2	AA	AA	GT	CC	0	0	1	0	0	0	1	0
1	3	2	2	1	2	2	0	1	1	24.22	3	1	1	AA	AA	GG	CC	0	0	0	0	0	0	0	0
1	2	1	2	2	2	2	0	1	1	27.76	3	1	2	AA	AA	GG	CT	0	0	0	1	0	1	0	0
2	2	2	2	2	1	2	0	0	2	27.34	3	2	1	CC	AC	GG	CC	2	1	0	0	1	0	0	1
2	2	2	2	2	2	2	0	0	2	20.45	2	1	2	AA	AA	GT	CT	0	0	1	1	0	1	1	0
1	2	2	2	1	2	2	1	1	1	28.73	3	1	2	CC	AA	GG	CC	2	0	0	0	0	0	0	1
1	2	1	2	2	2	3	0	1	1	26.99	3	1	2	CC	AA	GG	TT	2	0	0	2	0	1	0	1
1	3	1	2	2	2	2	0	1	1	29.07	3	1	2	AA	AA	GG	CT	0	0	0	1	0	1	0	0
1	3	2	2	2	1	2	1	1	1	25.1	3	1	1	CC	AA	GT	CC	2	0	1	0	0	0	1	1
2	3	2	1	2	1	2	0	0	2	22.22	2	1	0	AC	AA	GG	CT	1	0	0	1	0	1	0	1
2	3	1	2	2	2	3	0	1	1	31.22	3	2	1	AA	AA	GG	CT	0	0	0	1	0	1	0	0
1	2	2	2	2	2	2	1	1	2	22.79	2	1	2	AC	AC	GT	CC	1	1	1	0	1	0	1	1
1	3	1	1	2	2	2	1	0	1	28.67	3	2	0	AC	AA	GG	CC	1	0	0	0	0	0	0	1
1	3	1	2	2	2	2	1	1	1	26.12	3	1	1	AC	AA	GG	CC	1	0	0	0	0	0	0	1
2	3	1	2	2	2	2	0	0	2	22.07	2	1	2	AA	CC	GT	CT	0	2	1	1	1	1	1	0
2	3	1	2	1	1	1	0	1	1	20.7	2	1	1	CC	AA	GG	CC	2	0	0	0	0	0	0	1
1	3	2	1	2	1	2	0	1	1	22.58	2	1	1	AC	AA	GT	CC	1	0	1	0	0	0	1	1
1	3	1	2	2	2	2	1	1	2	28.4	3	1	2	AA	AA	GG	CT	0	0	0	1	0	1	0	0
2	3	1	2	2	2	2	0	0	1	20.55	2	1	1	AC	AA	TT	CC	1	0	2	0	0	0	1	1
2	3	1	1	2	2	2	0	1	1	23.44	2	1	1	AA	AC	GG	CT	0	1	0	1	1	1	0	0
1	3	1	1	2	2	2	1	1	2	23.51	2	1	1	CC	AA	GG	TT	2	0	0	2	0	1	0	1
2	3	1	2	2	2	2	0	1	1	26.56	3	2	0	AC	AC	GT	CC	1	1	1	0	1	0	1	1
1	2	1	1	1	1	2	1	1	1	27.78	3	1	1	CC	AA	GG	TT	2	0	0	2	0	1	0	1
2	3	2	2	1	1	2	0	0	2	24.65	3	1	1	AC	AA	GG	CC	1	0	0	0	0	0	0	1
1	3	1	1	1	2	2	1	1	1	21.26	2	1	1	AA	AA	TT	CC	0	0	2	0	0	0	1	0
2	3	1	1	2	1	2	0	0	1	23.15	2	1	0	AC	AA	GG	TT	1	0	0	2	0	1	0	1
2	3	1	1	2	2	3	0	0	2	23.05	2	1	0	AC	AA	GG	CC	1	0	0	0	0	0	0	1
2	3	1	2	2	2	2	0	0	1	26.22	3	2	1	CC	AA	GG	TT	2	0	0	2	0	1	0	1
1	3	1	2	2	2	2	0	0	2	24.57	3	1	1	AC	AA	TT	CC	1	0	2	0	0	0	1	1
1	3	1	1	1	2	2	1	0	1	25.39	3	1	2	AA	AA	GG	CT	0	0	0	1	0	1	0	0
2	3	1	2	2	1	2	0	0	1	22.43	2	1	1	AC	AA	GG	TT	1	0	0	2	0	1	0	1
1	2	2	2	2	1	2	0	1	2	24.49	3	1	1	AC	AA	GG	TT	1	0	0	2	0	1	0	1
1	2	1	2	2	2	2	1	1	2	27.68	3	1	1	AC	AA	TT	CC	1	0	2	0	0	0	1	1
1	3	1	1	2	1	2	1	1	2	23.62	2	1	2	AA	AA	GG	CT	0	0	0	1	0	1	0	0
2	2	1	2	1	2	2	0	1	1	24.22	3	1	0	AC	AC	GG	TT	1	1	0	2	1	1	0	1
1	3	1	1	2	1	2	0	0	2	26.99	3	1	1	AA	AA	GG	TT	0	0	0	2	0	1	0	0
2	3	1	1	2	2	2	0	0	1	20.07	2	1	1	AC	AA	GG	CC	1	0	0	0	0	0	0	1
1	2	1	2	2	2	2	1	1	1	22.5	2	2	1	AC	AA	GG	CC	1	0	0	0	0	0	0	1
1	3	2	1	1	2	2	1	1	2	29.41	3	1	1	AA	AC	GT	CT	0	1	1	1	1	1	1	0
1	3	2	2	2	1	2	0	1	2	24.16	3	1	2	AA	AA	GG	CT	0	0	0	1	0	1	0	0
1	3	1	1	2	2	2	0	1	1	25.88	3	1	1	AC	AA	GG	CC	1	0	0	0	0	0	0	1
1	2	2	2	2	2	2	1	1	1	24.82	3	1	1	CC	AA	GT	TT	2	0	1	2	0	1	1	1
1	2	1	1	2	2	2	1	0	2	25.39	3	1	2	AA	AA	GG	CT	0	0	0	1	0	1	0	0
1	3	1	1	2	2	3	1	0	1	30.08	3	1	2	AA	AA	GG	CC	0	0	0	0	0	0	0	0
1	2	1	1	2	1	3	1	1	2	27.17	3	1	1	AC	AA	GT	CC	1	0	1	0	0	0	1	1
2	2	1	2	2	2	3	0	1	2	25.78	3	1	1	AC	AA	GG	CC	1	0	0	0	0	0	0	1
2	3	1	2	2	2	3	0	0	1	23.12	2	2	1	AC	AA	GG	CC	1	0	0	0	0	0	0	1
1	3	2	1	2	2	2	1	1	1	26.49	3	1	1	AC	AA	GG	CT	1	0	0	1	0	1	0	1
1	3	2	2	2	2	3	1	1	2	26.45	3	1	1	AA	AA	GG	CT	0	0	0	1	0	1	0	0
2	3	2	2	2	1	2	0	0	1	19.81	2	1	0	AA	AA	GG	CT	0	0	0	1	0	1	0	0
2	3	1	1	2	2	2	0	0	1	24.56	3	2	1	AC	AA	GG	CC	1	0	0	0	0	0	0	1
1	3	2	2	2	2	3	1	1	2	25.53	3	1	1	AA	AA	GG	CC	0	0	0	0	0	0	0	0
2	3	1	2	1	1	2	0	1	1	21.64	2	1	1	AA	AA	GG	CC	0	0	0	0	0	0	0	0
1	3	1	2	1	2	2	1	0	1	28.73	3	1	2	CC	AA	GG	CT	2	0	0	1	0	1	0	1
1	3	1	2	1	2	2	1	1	1	27.68	3	1	1	AC	AA	GG	CT	1	0	0	1	0	1	0	1
1	2	2	1	2	1	2	0	1	1	26.64	3	1	2	AA	AA	GG	CT	0	0	0	1	0	1	0	0
2	2	2	2	2	1	2	0	0	1	23.12	2	1	2	AA	AC	GG	CT	0	1	0	1	1	1	0	0
1	2	2	2	1	1	2	1	1	2	22.41	2	1	1	AC	AA	GG	CC	1	0	0	0	0	0	0	1
1	3	2	2	2	1	2	1	1	1	22.06	2	1	2	AC	AC	GG	CC	1	1	0	0	1	0	0	1
2	3	1	1	2	2	2	0	0	1	22.31	2	1	0	AA	AA	GG	CT	0	0	0	1	0	1	0	0
1	2	2	1	2	2	2	0	1	2	22.49	2	1	1	AC	AA	GG	CT	1	0	0	1	0	1	0	1
1	3	1	2	2	2	2	1	1	1	27.22	3	2	1	AC	AC	TT	CC	1	1	2	0	1	0	1	1
1	3	2	2	2	2	2	1	1	1	34.68	3	1	1	AC	AA	GG	CC	1	0	0	0	0	0	0	1
1	2	2	1	2	2	1	0	0	2	23.99	2	1	2	AA	AA	GG	CC	0	0	0	0	0	0	0	0
1	2	2	1	1	1	2	0	1	1	24.07	3	1	2	AA	CC	GG	CT	0	2	0	1	1	1	0	0
1	2	2	2	2	2	2	0	1	2	30.47	3	1	1	AA	AA	GG	CC	0	0	0	0	0	0	0	0
2	3	1	2	2	1	2	0	0	1	25.39	3	1	2	CC	AA	GG	TT	2	0	0	2	0	1	0	1
2	3	2	1	2	1	2	0	0	1	29.74	3	1	1	AC	AA	GG	CC	1	0	0	0	0	0	0	1
1	3	1	2	2	2	2	1	1	1	25.06	3	1	2	AC	AA	GT	CT	1	0	1	1	0	1	1	1
2	2	2	2	2	1	2	0	0	1	21.67	2	1	1	AA	AA	GG	CC	0	0	0	0	0	0	0	0
2	2	1	1	2	1	2	0	0	1	28.58	3	2	2	AC	AA	GG	CT	1	0	0	1	0	1	0	1
2	3	1	1	2	2	2	0	1	2	21.33	2	1	0	AA	AA	GT	CT	0	0	1	1	0	1	1	0
2	3	2	2	1	1	2	0	0	2	18.59	2	1	2	CC	AA	GG	TT	2	0	0	2	0	1	0	1
2	2	2	1	1	1	2	0	0	2	23.44	2	1	1	CC	AA	GG	TT	2	0	0	2	0	1	0	1
1	2	1	2	1	1	2	1	1	2	22.77	2	1	1	AC	AA	GG	CC	1	0	0	0	0	0	0	1
1	2	2	1	2	2	2	0	0	1	26.73	3	1	2	AC	AC	GG	TT	1	1	0	2	1	1	0	1
1	3	2	2	1	2	2	1	0	1	25.71	3	1	1	AA	AA	GG	CC	0	0	0	0	0	0	0	0
1	3	1	1	1	2	2	1	1	1	28.37	3	1	1	AC	AA	GT	CT	1	0	1	1	0	1	1	1
1	3	1	1	1	2	2	1	1	1	30.12	3	1	2	AC	CC	GG	CT	1	2	0	1	1	1	0	1
1	2	2	2	2	2	2	1	1	2	24.51	3	2	2	AA	AA	GG	CT	0	0	0	1	0	1	0	0
1	3	1	1	1	2	2	1	1	1	26.3	3	1	2	AC	CC	GG	CT	1	2	0	1	1	1	0	1
1	3	1	1	2	2	2	0	1	1	22.49	2	1	2	AA	AC	GT	CT	0	1	1	1	1	1	1	0
1	3	1	2	2	2	2	1	1	2	28.65	3	1	1	AC	AA	GG	CC	1	0	0	0	0	0	0	1
1	3	1	2	2	2	1	0	1	1	24.01	3	1	2	CC	AA	GG	CT	2	0	0	1	0	1	0	1
2	2	2	1	2	1	2	0	0	1	19.57	2	1	2	AA	AC	GG	CT	0	1	0	1	1	1	0	0
2	2	1	2	2	2	3	0	0	1	32.42	3	2	1	AA	AA	GG	CT	0	0	0	1	0	1	0	0
1	2	2	2	2	2	2	1	1	1	23.53	2	1	2	CC	AA	GG	TT	2	0	0	2	0	1	0	1
1	3	2	1	1	2	2	0	1	1	24.8	3	1	2	CC	AC	GT	TT	2	1	1	2	1	1	1	1
2	2	2	2	2	2	2	0	0	2	25.71	3	1	2	AC	AA	GG	CT	1	0	0	1	0	1	0	1
1	2	2	1	2	1	2	1	1	1	26.25	3	1	1	AA	AA	TT	CT	0	0	2	1	0	1	1	0
1	3	2	2	1	1	1	0	0	1	26.78	3	1	1	AA	AA	GG	CT	0	0	0	1	0	1	0	0
1	3	1	2	2	2	2	0	0	1	25.43	3	2	2	AA	AC	GT	CT	0	1	1	1	1	1	1	0
1	3	1	2	2	2	2	0	0	1	24.21	3	2	1	AA	AA	GG	CC	0	0	0	0	0	0	0	0
1	3	2	2	1	2	2	0	1	1	20.72	2	1	2	AC	AA	GT	CT	1	0	1	1	0	1	1	1
1	3	1	2	1	2	2	1	1	1	32.28	3	2	2	CC	AC	GT	CC	2	1	1	0	1	0	1	1
1	3	1	2	2	2	2	0	1	1	25.14	3	2	2	AA	AC	GG	CT	0	1	0	1	1	1	0	0
1	3	2	1	1	2	2	1	1	1	25.62	3	1	2	AA	AA	GG	CT	0	0	0	1	0	1	0	0
1	3	1	2	1	2	3	1	1	1	24.22	3	1	1	AC	AC	GT	CC	1	1	1	0	1	0	1	1
2	2	2	2	2	2	2	0	0	1	20.31	2	1	1	AC	AA	GG	CT	1	0	0	1	0	1	0	1
2	3	1	2	2	2	2	0	0	1	28.76	3	2	2	AC	AA	GG	CC	1	0	0	0	0	0	0	1
1	3	2	1	1	2	2	1	1	2	26.23	3	1	1	AA	AC	GG	CT	0	1	0	1	1	1	0	0
1	2	2	1	1	2	2	1	1	2	30.19	3	1	2	AA	AC	GG	CT	0	1	0	1	1	1	0	0
1	3	1	1	1	2	3	1	1	2	22.31	2	1	1	AA	AA	GT	CC	0	0	1	0	0	0	1	0
1	2	2	2	2	2	3	1	0	2	26.23	3	1	2	AA	AC	GG	CC	0	1	0	0	1	0	0	0
1	3	2	1	1	2	2	0	0	2	26.42	3	1	1	CC	CC	GT	CT	2	2	1	1	1	1	1	1
1	3	2	2	1	2	2	0	1	2	23.03	2	1	2	AC	AA	GG	CT	1	0	0	1	0	1	0	1
1	2	2	1	1	1	2	0	1	1	25.95	3	1	2	AC	AA	GT	CT	1	0	1	1	0	1	1	1
1	2	1	2	2	2	2	1	1	1	31.63	3	2	1	AC	AA	GG	CC	1	0	0	0	0	0	0	1
2	3	1	2	2	1	2	0	1	2	20.83	2	1	2	AA	AC	GT	CT	0	1	1	1	1	1	1	0
1	3	1	1	2	1	2	1	1	1	21.3	2	1	1	AA	AA	GG	CC	0	0	0	0	0	0	0	0
1	3	2	2	2	2	2	1	1	2	24.16	3	1	1	AA	AA	GG	CT	0	0	0	1	0	1	0	0
2	3	1	1	2	2	2	1	0	2	23.23	2	1	2	AC	AC	GG	CT	1	1	0	1	1	1	0	1
2	3	1	2	2	1	2	0	0	2	24.01	3	2	2	AC	AA	GT	CT	1	0	1	1	0	1	1	1
2	2	2	2	2	1	2	1	1	2	25.24	3	1	2	AA	AC	GT	CT	0	1	1	1	1	1	1	0
2	3	2	1	2	1	2	0	1	1	20.31	2	1	1	AC	AA	GG	CC	1	0	0	0	0	0	0	1
2	3	1	2	2	1	2	0	0	1	23.01	2	2	1	AC	AA	GG	CC	1	0	0	0	0	0	0	1
1	3	1	2	1	2	2	1	0	1	23.44	2	1	1	AC	AC	GG	CC	1	1	0	0	1	0	0	1
2	3	1	2	1	1	2	0	0	2	24.39	3	1	0	AA	AA	GG	CT	0	0	0	1	0	1	0	0
2	3	2	2	2	1	2	0	1	1	26.56	3	1	2	AA	AC	GT	CT	0	1	1	1	1	1	1	0
1	3	1	1	1	2	3	1	1	2	26.73	3	1	2	AC	AC	GG	CT	1	1	0	1	1	1	0	1
1	2	1	2	2	2	2	1	1	1	21.6	2	2	1	AC	AA	GG	CC	1	0	0	0	0	0	0	1
1	3	2	2	2	2	2	0	1	2	27.41	3	1	1	AA	CC	GG	CC	0	2	0	0	1	0	0	0
1	2	1	1	1	2	2	0	1	2	25.76	3	1	2	AA	AA	GG	CC	0	0	0	0	0	0	0	0
2	2	2	2	2	2	2	0	0	2	21.64	2	1	2	AC	AC	GT	CT	1	1	1	1	1	1	1	1
1	2	2	2	2	2	2	1	1	2	29.41	3	1	2	AA	AC	GG	CC	0	1	0	0	1	0	0	0
1	3	2	1	2	1	2	1	1	2	31.83	3	1	2	AA	AC	GT	CT	0	1	1	1	1	1	1	0
1	3	1	1	2	2	2	0	1	1	22.06	2	1	2	AA	AA	GG	CT	0	0	0	1	0	1	0	0
2	2	2	1	2	1	1	0	0	2	22.6	2	2	0	AA	AA	GT	CT	0	0	1	1	0	1	1	0
2	2	2	2	2	2	2	0	0	2	25.39	3	1	0	CC	AA	GG	TT	2	0	0	2	0	1	0	1
2	2	2	2	1	1	2	1	1	1	23.14	2	1	2	AC	AA	GT	CC	1	0	1	0	0	0	1	1
1	2	1	2	2	2	3	1	1	1	28.03	3	1	1	AA	AA	GT	CT	0	0	1	1	0	1	1	0
1	3	1	1	1	2	2	0	1	1	20.34	2	1	2	AC	AA	GT	CT	1	0	1	1	0	1	1	1
1	2	2	2	2	1	2	1	1	2	24.81	3	1	2	CC	AA	GG	CT	2	0	0	1	0	1	0	1
1	3	2	2	2	2	2	0	1	1	28.73	3	1	1	AA	AA	GT	CC	0	0	1	0	0	0	1	0
1	3	2	1	1	1	3	1	0	1	23.77	2	1	2	AA	AA	GG	CT	0	0	0	1	0	1	0	0
1	3	2	1	1	1	2	1	1	1	24.97	3	1	1	AA	AA	GG	CC	0	0	0	0	0	0	0	0
1	3	2	1	1	1	2	1	0	2	21.8	2	1	1	AC	AA	GG	CC	1	0	0	0	0	0	0	1
1	3	1	2	1	1	2	1	0	2	24.69	3	1	1	AC	AA	GG	CT	1	0	0	1	0	1	0	1
